# Supplementary material for: Strong genetic effect on gout revealed by genetic risk score from meta-analysis of two genome-wide association studies
Source: Hum Cell. 2024 Nov 11;38(1):16. doi: 10.1007/s13577-024-01138-y (PMC11554751; doi:10.1007/s13577-024-01138-y)
Supplement: Supplementary file 2 — Supplementary file2 (XLSX 23 KB) [file 13577_2024_1138_MOESM2_ESM.xlsx]

## Sheet: Title page
Supplementary Information (Table S1)
Title:
Strong genetic effect on gout revealed by genetic risk score from meta-analysis of two genome-wide association studies
Journal Name:
Human Cell
Authors:
Akiyoshi Nakayama1, Yusuke Kawamura1, Masahiro Nakatochi2, Yu Toyoda1,3, Mayuko Nakajima1, Kazuki Maehara1, Mana Kirihara1, Seiko Shimizu1, Keitaro Matsuo4, Hirotaka Matsuo1,5,* on behalf of the Japan Gout Genomics Consortium (Japan Gout)
Affiliations:
1. Department of Integrative Physiology and Bio-Nano Medicine, National Defense Medical College, Tokorozawa, Japan
2. Public Health Informatics Unit, Department of Integrated Health Sciences, Nagoya University Graduate School of Medicine, Nagoya, Japan
3. Department of Pharmacy, The University of Tokyo Hospital, Tokyo, Japan
4. Division of Cancer Epidemiology and Prevention, Aichi Cancer Center Research Institute, Nagoya, Japan
5. Department of Biomedical Information Management, National Defense Medical College Research Institute, National Defense Medical College, Tokorozawa, Japan
*Correspondence to:
H. Matsuo (matsuo29@gmail.com).

## Sheet: TableS1
Supplementary Table S1 All the 28 loci associated with serum uric acid level (SUA) that were examined in the present genome-wide meta-analyses for gout
SNPa	Locus	Chr	Positionb	Genec	Allele			Meta-analysis (SUA)d						Illumina Array (Gout)e					Japonica Array(Gout)e					Meta-analysis (Gout)
					Risk	Non-risk		RAF	Effect ± SE	p value	I2	HetP		RAF		OR (95%CI)	p value		RAF		OR (95%CI)	p value		OR (95%CI)	p value	I2 (%)	HetP
														Case	Control				Case	Control
Nine loci including five novel loci
rs1797052	1q21.1	1	145727683	PDZK1	T	C		0.185	0.041 ± 0.005	2.57e-15	0	0.788		0.208	0.18	1.19 (1.07, 1.31)	0.00076		0.228	0.176	1.39 (1.18, 1.63)	5.68e-05		1.24 (1.14, 1.35)	5.99e-07	61.9	0.105
rs16856823	2q31.1	2	170200452	LRP2	T	A		0.192	0.039 ± 0.005	6.61e-14	0	0.627		0.198	0.175	1.19 (1.07, 1.32)	0.00147		0.202	0.186	1.10 (0.93, 1.30)	0.253		1.16 (1.06, 1.27)	0.000981	0	0.456
rs10857147	4q21.21	4	81181072	PRDM8-FGF5	A	T		0.699	0.032 ± 0.005	1.31e-11	17.2	0.302		0.728	0.693	1.21 (1.11, 1.33)	2.34e-05		0.726	0.697	1.18 (1.02, 1.36)	0.0232		1.20 (1.12, 1.30)	1.69e-06	0	0.724
rs17145750	7q11.23	7	73026378	MLXIPL	C	T		0.899	0.038 ± 0.007	5.85e-09	0	0.526		0.92	0.895	1.33 (1.15, 1.52)	7.26e-05		0.923	0.904	1.24 (0.99, 1.56)	0.0596		1.30 (1.16, 1.47)	1.26e-05	0	0.634
rs13230625	7p22.3	7	1286244	UNCX-MICALL2	A	G		0.318	0.027 ± 0.004	4.82e-10	0	0.579		0.351	0.324	1.12 (1.02, 1.22)	0.0137		0.351	0.317	1.19 (1.04, 1.37)	0.012		1.14 (1.06, 1.22)	0.000604	0	0.428
rs9416703	10q21.1	10	60283008	BICC1	C	A		0.475	0.036 ± 0.004	1.7e-18	0	0.943		0.495	0.472	1.07 (0.99, 1.16)	0.0822		0.536	0.469	1.34 (1.18, 1.52)	8.62e-06		1.14 (1.07, 1.22)	0.00014	88	0.004
rs1886603	10q26.11	10	119482303	EMX2-RAB11FIP2	A	G		0.374	0.027 ± 0.004	3.22e-11	0	0.724		0.387	0.368	1.10 (1.01, 1.19)	0.025		0.406	0.377	1.17 (1.03, 1.34)	0.0192		1.12 (1.04, 1.20)	0.0017	0	0.417
rs4966024	15q26.3	15	99295570	IGF1R	G	A		0.514	0.033 ± 0.004	4.43e-16	0	0.612		0.535	0.503	1.18 (1.09, 1.28)	5.02e-05		0.521	0.494	1.13 (0.99, 1.28)	0.0665		1.17 (1.09, 1.25)	1.04e-05	0	0.539
rs244423	16q22.1	16	69610002	NFAT5	A	G		0.156	0.035 ± 0.006	2e-10	40.5	0.136		0.158	0.139	1.21 (1.08, 1.35)	0.00125		0.169	0.139	1.34 (1.11, 1.60)	0.00201		1.24 (1.13, 1.37)	1.24e-05	0	0.354
28 loci which showed no significant associations
rs4072037	1q22	1	155162067	MUC1	C	T		0.172	0.048 ± 0.005	6.93e-20	62.7	0.02		0.181	0.17	1.07 (0.97, 1.19)	0.178		0.2	0.157	1.35 (1.14, 1.59)	0.000623		1.14 (1.04, 1.25)	0.00346	79.9	0.026
rs74896528	1p35.3	1	28598287	SESN2	C	T		0.943	0.057 ± 0.01	8.42e-09	0	0.797		0.959	0.957	1.07 (0.87, 1.33)	0.518		0.95	0.949	0.98 (0.73, 1.30)	0.865		1.04 (0.87, 1.23)	0.677	0	0.601
rs811372	2p15	2	61429568	USP34	T	C		0.367	0.026 ± 0.004	7.97e-10	4	0.391		0.358	0.349	1.04 (0.95, 1.13)	0.421		0.369	0.365	1.02 (0.89, 1.16)	0.811		1.03 (0.96, 1.11)	0.418	0	0.823
rs10188118	2p25.3	2	653623	LOC105373352-TMEM18	C	G		0.864	0.035 ± 0.006	8.6e-09	48.7	0.083		0.874	0.865	1.07 (0.95, 1.20)	0.297		0.884	0.864	1.25 (1.02, 1.52)	0.0288		1.11 (1.00, 1.23)	0.0438	44.5	0.18
rs6445559	3p21.1	3	53099466	SFMBT1-RFT1	A	G		0.561	0.029 ± 0.004	2.53e-12	2.6	0.4		0.565	0.543	1.12 (1.03, 1.21)	0.00652		0.565	0.541	1.09 (0.96, 1.24)	0.161		1.11 (1.04, 1.19)	0.00229	0	0.794
rs6774054	3q25.1	3	149211699	TM4SF4	A	G		0.337	0.024 ± 0.004	1.58e-08	0	0.914		0.347	0.342	1.00 (0.93, 1.09)	0.907		0.334	0.346	0.96 (0.84, 1.10)	0.583		0.99 (0.93, 1.07)	0.853	0	0.597
rs11952102	5q35.3	5	176740704	MXD3-LMAN2	A	G		0.448	0.022 ± 0.004	4.24e-08	0	0.721		0.448	0.433	1.05 (0.97, 1.14)	0.238		0.474	0.446	1.14 (1.00, 1.30)	0.0498		1.07 (1.00, 1.15)	0.0419	9.2	0.294
rs9394948	6p21.1	6	43334755	ZNF318	A	C		0.341	0.032 ± 0.004	1.65e-13	9	0.359		0.355	0.335	1.10 (1.02, 1.20)	0.02		0.357	0.352	1.01 (0.89, 1.16)	0.83		1.08 (1.00, 1.16)	0.0365	8.1	0.297
rs16898823	6p21.33	6	31106606	PSORS1C1-PSORS1C2	A	T		0.9	0.037 ± 0.007	2.55e-08	0	0.527		0.895	0.892	1.05 (0.92, 1.19)	0.459		0.905	0.893	1.20 (0.97, 1.48)	0.101		1.09 (0.97, 1.21)	0.14	5	0.305
rs1828911	8q21.11	8	76462547	HNF4G	C	T		0.426	0.038 ± 0.004	8.08e-21	0	0.598		0.44	0.426	1.08 (1.00, 1.17)	0.0488		0.419	0.421	1.03 (0.91, 1.17)	0.638		1.07 (1.00, 1.14)	0.054	0	0.532
rs7835379	8q22.1	8	95975080	TP53INP1-NDUFAF6	A	G		0.755	0.032 ± 0.005	7.41e-12	46.6	0.096		0.762	0.758	1.03 (0.94, 1.13)	0.482		0.763	0.756	1.07 (0.92, 1.24)	0.384		1.04 (0.96, 1.13)	0.291	0	0.713
rs963837	11p14.1	11	30749090	MPPED2-DCDC1	T	C		0.656	0.028 ± 0.005	8.41e-10	5.6	0.381		0.654	0.643	1.07 (0.99, 1.17)	0.103		0.654	0.63	1.14 (0.99, 1.31)	0.0634		1.09 (1.02, 1.17)	0.018	0	0.477
rs2220970	11p15.4	11	9857749	SBF2	A	G		0.342	0.024 ± 0.004	1.12e-08	0	0.675		0.351	0.338	1.06 (0.98, 1.15)	0.162		0.355	0.346	1.03 (0.90, 1.18)	0.641		1.05 (0.98, 1.13)	0.151	0	0.739
rs73436803	15q24.2	15	75619201	GOLGA6D-COMMD4	C	T		0.901	0.043 ± 0.008	1.38e-08	0	0.48		0.905	0.895	1.19 (1.02, 1.37)	0.0226		0.922	0.919	1.01 (0.80, 1.28)	0.915		1.14 (1.00, 1.29)	0.046	18.6	0.268
rs8024067	15q26.1	15	93439224	LINC01578	G	T		0.842	0.034 ± 0.006	8.41e-09	40.9	0.132		0.829	0.818	1.11 (0.99, 1.23)	0.064		0.828	0.826	1.06 (0.90, 1.26)	0.479		1.09 (1.00, 1.20)	0.0518	0	0.7
rs73575095	16q23.2	16	79750332	MAF-MAFTRR	T	C		0.719	0.035 ± 0.005	4.03e-15	0	0.481		0.726	0.713	1.09 (1.00, 1.19)	0.0596		0.706	0.73	0.88 (0.77, 1.02)	0.0861		1.03 (0.95, 1.11)	0.498	83.4	0.014
rs6031598	20q13.12	20	43056149	HNF4A	G	T		0.623	0.023 ± 0.004	2.9e-08	27.5	0.228		0.628	0.619	1.03 (0.95, 1.12)	0.484		0.63	0.61	1.12 (0.98, 1.28)	0.106		1.05 (0.98, 1.13)	0.15	4	0.308
rs6026578	20q13.32	20	57463472	LOC101927932	C	G		0.278	0.028 ± 0.005	5.48e-10	0	0.682		0.304	0.274	1.14 (1.05, 1.25)	0.0031		0.284	0.267	1.07 (0.92, 1.25)	0.358		1.12 (1.04, 1.21)	0.00257	0	0.481
rs2281293	22q13.31	22	44334842	PNPLA3	T	C		0.559	0.024 ± 0.004	4.99e-09	0	0.743		0.561	0.543	1.07 (0.98, 1.15)	0.114		0.562	0.537	1.12 (0.98, 1.27)	0.0893		1.08 (1.01, 1.15)	0.0256	0	0.524
a dbSNP rs number.
b SNP positions are based on NCBI human genome reference sequence Build hg19.
c Loci identified for the first time in clinically-defined gout cases are shown in bold.
d Referred from Reference 1 (below) under the terms of the Creative Commons Attribution 4.0 Unported (CC BY 4.0) license (https://creativecommons.org/licenses/by/4.0/), which permits others to copy, redistribute, remix, transform and build upon this work for any purpose, provided the original work is properly cited, a link to the license is given, and an indication is provided if changes were mad…
e Referred from Reference 2 (below) under the terms of the Creative Commons Attribution 4.0 Unported (CC BY 4.0) license (https://creativecommons.org/licenses/by/4.0/), which permits others to copy, redistribute, remix, transform and build upon this work for any purpose, provided the original work is properly cited, a link to the license is given, and an indication is provided if changes were mad…
The significance level α was set to a p value of < 1.79×10-3 (= 0.05/28 by Bonferroni correction).
Abbreviations: SNP single nucleotide polymorphism, chromosome, Chr chromosome, SUA serum uric acid level, RAF risk allele frequency, OR odds ratio, 95%CI 95% confidence interval, HetP p value for heterogeneity.
Reference 1	Nakatochi M, Kanai M, Nakayama A, et al. (2019) Genome-wide meta-analysis identifies multiple novel loci associated with serum uric acid levels in Japanese individuals. Commun Biol 2 (1):115
Reference 2	Nakayama A, Nakatochi M, Kawamura Y, et al. (2020) Subtype-specific gout susceptibility loci and enrichment of selection pressure on ABCG2 and ALDH2 identified by subtype genome-wide meta-analyses of clinically defined gout patients. Ann Rheum Dis 79 (5):657-65
